# Supplementary material for: Leaf Traits Mediate Phyllosphere Bacterial Community Assembly and Their Role in Degrading Traffic-Derived Polycyclic Aromatic Hydrocarbons
Source: Microorganisms. 2026 Feb 1;14(2):334. doi: 10.3390/microorganisms14020334 (PMC12943549; doi:10.3390/microorganisms14020334)
Supplement: Supplementary file 1 [file microorganisms-14-00334-s001.zip]

Archive with 1 entries (1 files):
- microorganisms-4110389-supplementary to conversion.pdf
